# Supplementary material for: The inference of sex-biased human demography from whole-genome data
Source: PLoS Genet. 2019 Sep 20;15(9):e1008293. doi: 10.1371/journal.pgen.1008293 (PMC6774570; doi:10.1371/journal.pgen.1008293)
Supplement: S1 Table — Sex-bias estimates from a simulated population that experienced a bottleneck with a proportion of females p1 before the bottleneck, p2 during the bottleneck, and p3 after the bottleneck. True values are in columns 1-3, our estimators are in columns 4-6, and the single π-based estimator pπ is in column 7 (“p_pi”). Our method recovers true parameters well whereas pπ is biased by size changes and changing sex-bias. (XLSX) [file pgen.1008293.s012.xlsx]

## Sheet: Table S1
True proportion of females			Estimated proportion of females
p1	p2	p3	p1	p2	p3	ppi
0.1	0.1	0.1	0.0207705	0.0939485	0.0749338	-0.329747
0.1	0.2	0.1	0.0917926	0.264661	0.0911478	-0.0438089
0.1	0.3	0.1	0.116353	0.393382	0.0950584	0.0702759
0.1	0.4	0.1	0.0834755	0.286547	0.0657369	0.133371
0.1	0.5	0.1	0.105875	0.585555	0.105603	0.179127
0.1	0.6	0.1	0.113798	0.575293	0.0809441	0.211556
0.1	0.7	0.1	0.0946923	0.736413	0.0908147	0.238278
0.1	0.8	0.1	0.0894511	0.76957	0.088082	0.296068
0.1	0.9	0.1	0.197659	0.938552	0.100059	0.417225
0.2	0.1	0.2	0.133966	0.0102617	0.146643	-0.524837
0.2	0.2	0.2	0.213033	0.220764	0.18018	-0.115236
0.2	0.3	0.2	0.209576	0.347639	0.18691	0.0383959
0.2	0.4	0.2	0.202611	0.445144	0.185723	0.115025
0.2	0.5	0.2	0.210883	0.578223	0.189675	0.156835
0.2	0.6	0.2	0.171755	0.538631	0.169439	0.198645
0.2	0.7	0.2	0.198179	0.725672	0.181601	0.238206
0.2	0.8	0.2	0.204831	0.855919	0.20073	0.27994
0.2	0.9	0.2	0.184797	0.880921	0.170422	0.382069
0.3	0.1	0.3	0.186232	0.0282925	0.256899	-0.544638
0.3	0.2	0.3	0.317633	0.28934	0.277805	-0.0737303
0.3	0.3	0.3	0.293482	0.317272	0.299606	0.0874423
0.3	0.4	0.3	0.294473	0.424989	0.282039	0.167569
0.3	0.5	0.3	0.306072	0.472007	0.240652	0.223411
0.3	0.6	0.3	0.300226	0.58623	0.263416	0.260761
0.3	0.7	0.3	0.290794	0.682596	0.257024	0.290569
0.3	0.8	0.3	0.320663	0.781606	0.249104	0.351455
0.3	0.9	0.3	0.310004	0.849133	0.270261	0.440114
0.4	0.1	0.4	0.424963	0.274969	0.395399	-0.472384
0.4	0.2	0.4	0.406421	0.273962	0.380449	0.0120343
0.4	0.3	0.4	0.413957	0.401205	0.412856	0.175092
0.4	0.4	0.4	0.39409	0.375938	0.365729	0.250306
0.4	0.5	0.4	0.395144	0.464382	0.365366	0.303486
0.4	0.6	0.4	0.405278	0.594738	0.349402	0.344399
0.4	0.7	0.4	0.396768	0.584315	0.357521	0.379355
0.4	0.8	0.4	0.407054	0.721603	0.337913	0.418769
0.4	0.9	0.4	0.386162	0.909054	0.356703	0.488694
0.5	0.1	0.5	0.517526	0.17159	0.473655	-0.333767
0.5	0.2	0.5	0.515823	0.271884	0.477824	0.12279
0.5	0.3	0.5	0.486176	0.107979	0.454509	0.273982
0.5	0.4	0.5	0.501751	0.453577	0.493494	0.345972
0.5	0.5	0.5	0.502606	0.496077	0.500123	0.398611
0.5	0.6	0.5	0.503376	0.576995	0.470569	0.437283
0.5	0.7	0.5	0.498607	0.690253	0.473408	0.461494
0.5	0.8	0.5	0.497756	0.844112	0.467051	0.495227
0.5	0.9	0.5	0.493437	0.935878	0.476497	0.576112
0.6	0.1	0.6	0.648756	0.150435	0.589766	-0.225818
0.6	0.2	0.6	0.617123	0.256231	0.576465	0.235532
0.6	0.3	0.6	0.607438	0.333598	0.595719	0.383415
0.6	0.4	0.6	0.603665	0.3016	0.570072	0.457557
0.6	0.5	0.6	0.606175	0.584662	0.610592	0.495265
0.6	0.6	0.6	0.59597	0.658036	0.605968	0.524131
0.6	0.7	0.6	0.594124	0.614787	0.56368	0.559178
0.6	0.8	0.6	0.606081	0.824285	0.593174	0.591961
0.6	0.9	0.6	0.587211	0.816114	0.555473	0.668145
0.7	0.1	0.7	0.640324	0.0554143	0.683451	-0.0654153
0.7	0.2	0.7	0.692716	0.246169	0.700033	0.350521
0.7	0.3	0.7	0.706555	0.40795	0.705491	0.486015
0.7	0.4	0.7	0.703929	0.428852	0.704908	0.554166
0.7	0.5	0.7	0.705653	0.494023	0.6738	0.598786
0.7	0.6	0.7	0.704472	0.638858	0.7117	0.628349
0.7	0.7	0.7	0.715369	0.706387	0.688361	0.659697
0.7	0.8	0.7	0.695749	0.776335	0.689775	0.676049
0.7	0.9	0.7	0.679511	0.81472	0.672156	0.749353
0.8	0.1	0.8	0.782061	-0.00187057	0.785824	0.0917306
0.8	0.2	0.8	0.792539	0.260064	0.810855	0.472761
0.8	0.3	0.8	0.806846	0.266001	0.785367	0.605393
0.8	0.4	0.8	0.801075	0.378134	0.791638	0.663813
0.8	0.5	0.8	0.793879	0.452935	0.782281	0.692904
0.8	0.6	0.8	0.799918	0.541954	0.78375	0.723754
0.8	0.7	0.8	0.798123	0.662346	0.781424	0.748588
0.8	0.8	0.8	0.800669	0.748642	0.796597	0.780937
0.8	0.9	0.8	0.796064	0.925507	0.792003	0.82479
0.9	0.1	0.9	0.981679	0.137863	0.893923	0.307081
0.9	0.2	0.9	0.904495	0.222354	0.905528	0.611085
0.9	0.3	0.9	0.898994	0.293438	0.899459	0.714424
0.9	0.4	0.9	0.902511	0.489122	0.914215	0.75976
0.9	0.5	0.9	0.890487	0.483159	0.897874	0.795315
0.9	0.6	0.9	0.901624	0.529726	0.895843	0.824989
0.9	0.7	0.9	0.902635	0.693183	0.901751	0.843719
0.9	0.8	0.9	0.905625	0.820343	0.896717	0.866391
0.9	0.9	0.9	0.89278	0.857096	0.896769	0.909893
