# Supplementary material for: The inference of sex-biased human demography from whole-genome data
Source: PLoS Genet. 2019 Sep 20;15(9):e1008293. doi: 10.1371/journal.pgen.1008293 (PMC6774570; doi:10.1371/journal.pgen.1008293)
Supplement: S2 Table — Test for sex-bias applied to globally-distributed populations. The best-fitting demographic model is shown. For the sex-bias test comparing the X-chromosomal models X0 and X1, the likelihood ratio test statistic and p-value are shown on the line with “X1” in the “X-chromosomal model” column, and analogously for the changing sex-bias test comparing the models X1 and X2. Values that are not estimated by a model are denoted by “-”. For models with a bottleneck (“Complex” and “Bottleneck”), “p1_hat” is the estimated proportion of females outside the bottleneck and “p2_hat” is the estimated proportion of females during the bottleneck. The best-fitting X-chromosomal model based on the nested likelihood ratio tests is in bold. (XLSX) [file pgen.1008293.s013.xlsx]

## Sheet: Table S2
	Population	Demographic model	X-chromosomal model	Likelihood	LRT statistic	LRT p-value	p1_hat	p2_hat
	Han Chinese (CHS)	Complex	X0	-123.41	-	-	0.5	-
			X1	-120.787	5.24	0.0220733	0.449764	-
			X2	-120.772	0.04	0.841481	0.455593	0.431485
	European (CEU)	Complex	X0	-239.477	-	-	0.5	-
			X1	-233.229	12.4974	0.00040751	0.566819	-
			X2	-215.506	35.446	2.62e-09	0.842807	0.204407
	Peruvians (PEL)	Bottleneck	X0	-129.691	-	-	0.5	-
			X1	-124.536	10.3105	0.00132275	0.558081	-
			X2	-124.489	0.09306	0.760322	0.508859	0.571673
	Punjabi (PJL)	Complex	X0	-870.079	-	-	0.5	-
			X1	-840.619	58.919	1.64297e-14	0.814593	-
			X2	-840.608	0.022949	0.87959	0.814704	0.83762
	Nigerian (YRI)	Old growth	X0	-169.496	-	-	0.5	-
			X1	-142.07	54.8515	1.3e-13	0.627257	-
			X2	-142.068	0.00404	0.94932	0.626253	0.64399
