# Supplementary material for: The inference of sex-biased human demography from whole-genome data
Source: PLoS Genet. 2019 Sep 20;15(9):e1008293. doi: 10.1371/journal.pgen.1008293 (PMC6774570; doi:10.1371/journal.pgen.1008293)
Supplement: S3 Table — Data underlying Fig 8. For each population, estimates, standard errors, and lower and upper bounds of a 95% confidence interval are shown for the estimated proportion of females from the best-fitting model. All populations except Europeans have a single estimate of p, and Europeans have an estimate p1 (“p1”) outside the bottleneck and p2 (“p2”) during the bottleneck. (XLSX) [file pgen.1008293.s014.xlsx]

## Sheet: TableS3
	population name	population code	Proportion of females variable	Estimate	S.E.	p, lower bound 95% CI	p, upper bound 95% CI
	Yoruban	YRI	p	0.627	0.020951	0.545	0.709
	European, non-bottleneck	CEU	p1	0.843	0.033921	0.71	0.976
	European, bottleneck	CEU	p2	0.204	0.013715	0.150645	0.258169
	Punjabi	PJL	p	0.815	0.017394	0.747	0.883
	Han Chinese	CHS	p	0.45	0.0153794	0.389	0.51
	Peruvian	PEL	p	0.558	0.018684	0.485	0.631
